# Supplementary material for: Immunomodulatory Effect and Bone Homeostasis Regulation in Osteoblasts Differentiated from hADMSCs via the PD-1/PD-L1 Axis
Source: Cells. 2022 Oct 7;11(19):3152. doi: 10.3390/cells11193152 (PMC9564087; doi:10.3390/cells11193152)
Supplement: Supplementary file 1 [file cells-11-03152-s001.zip]

Archive with 1 entries (1 files):
- Supplementarry file S1.pdf
